# Supplementary material for: catena-Poly[copper(II)-bis­(μ-3-cyano-2-hydroxy­propionato)-κ3 N:O 1,O 2;κ3 O 1,O 2:N-copper(II)]
Source: Acta Crystallogr Sect E Struct Rep Online. 2010 Mar 3;66(Pt 4):m357. doi: 10.1107/S1600536810007129 (PMC2984082; doi:10.1107/S1600536810007129)
Supplement: Supplementary file 1 [file e-66-0m357-sup1.cif]

##############################################################################
###                                                                        ###
###        Electronic paper (Acta Crystallographica Section E)             ###
###                                                                        ###
##############################################################################
#                                                                            #
# This CIF contains the data in a paper accepted for publication in Acta     #
# Crystallographica Section E. It conforms to the requirements of Notes      #
# for Authors for Section E, and has been peer reviewed under the auspices   #
# of the IUCr Commission on Journals.                                        #
#                                                                            #
# Full details of the Crystallographic Information File format               #
# are given in the paper "The Crystallographic Information File (CIF):       #
# a New Standard Archive File for Crystallography" by S. R. Hall, F. H.      #
# Allen and I. D. Brown [Acta Cryst. (1991), A47, 655-685].                  #
#                                                                            #
# The current version of the core CIF dictionary is obtainable from          #
# ftp://ftp.iucr.org/pub/cif_core.dic. The current version number is 2.4.    #
#                                                                            #
# Software is freely available for graphical display of the structure(s) in  #
# this CIF.  For information consult the CIF home page http://www.iucr.org/  #
# cif/home.html                                                              #
#                                                                            #
# This file may be used for bona fide research purposes within the           #
# scientific community so long as proper attribution is given to the journal # 
# article from which it was obtained.                                        #
#                                                                            #
##############################################################################
                                             
data_global
_audit_creation_method     'from SHELXL-97 '
_journal_date_recd_electronic     2010-01-22
_journal_date_accepted     2010-02-24
_journal_name_full     'Acta Crystallographica, Section E'
_journal_year     2010
_journal_volume     66
_journal_issue      4
_journal_page_first     m357
_journal_page_last     m357
_journal_paper_category     QM
_journal_coeditor_code     HY2278
_publ_contact_author_name     'Shu-Min Han'
_publ_contact_author_address
;
College of Environmental and Chemical Engineering
Yanshan University
Qinhuangdao 066004
People's Republic of China
and State Key Laboratory of Metastable Materials Science and Technology
Yanshan University
Qinhuangdao 066004
People's Republic of China
;
_publ_contact_author_email     'JDWangYsu@gmail.com'
_publ_contact_author_fax     '86-335-8074806'
_publ_contact_author_phone     '86-335-8074030'
_publ_section_title
;\
<i>catena</i>-Poly[copper(II)-bis(\m-3-cyano-2-hydroxypropionato)-\
\k^3^<i>N</i>:<i>O</i>^1^,<i>O</i>^2^;\k^3^<i>O</i>^1^,<i>O</i>^2^:<i>N</i>-\
copper(II)]
;
loop_
    _publ_author_name
    _publ_author_footnote
    _publ_author_address
    'Wang, Ji-Dong' .
;
College of Environmental and Chemical Engineering
Yanshan University
Qinhuangdao 066004
People's Republic of China
and
College of Information Technology and Engineering
Yanshan University
Qinhuangdao 066004
People's Republic of China
;
    'Han, Shu-Min' .
;
College of Environmental and Chemical Engineering
Yanshan University
Qinhuangdao 066004
People's Republic of China
and
State Key Laboratory of Metastable Materials Science and Technology
Yanshan University
Qinhuangdao 066004
People's Republic of China
;
data_I
_audit_creation_method     SHELXL-97
_chemical_name_systematic
;
<i>catena</i>-Poly[copper(II)-bis(\m-3-cyano-2-hydroxypropionato)-
\k^3^<i>N</i>:<i>O</i>^1^,<i>O</i>^2^;\k^3^<i>O</i>^1^,<i>O</i>^2^:<i>N</i>-
copper(II)]
;
_chemical_name_common     ?
_chemical_formula_moiety     'C8 H8 Cu N2 O6'
_chemical_formula_sum     'C8 H8 Cu N2 O6'
_chemical_formula_iupac     '[Cu (C4 H4 N O3)2]'
_chemical_formula_weight     291.71
_chemical_melting_point     ?
_symmetry_cell_setting     Monoclinic
_symmetry_space_group_name_H-M     'P 21/c'
_symmetry_space_group_name_Hall     '-P 2ybc'
loop_
    _symmetry_equiv_pos_as_xyz
    'x, y, z'
    '-x, y+1/2, -z+1/2'
    '-x, -y, -z'
    'x, -y-1/2, z-1/2'
_cell_length_a     6.3704(7)
_cell_length_b     8.4382(10)
_cell_length_c     10.0412(12)
_cell_angle_alpha     90.00
_cell_angle_beta     104.492(2)
_cell_angle_gamma     90.00
_cell_volume     522.59(11)
_cell_formula_units_Z     2
_cell_measurement_reflns_used     2150
_cell_measurement_theta_min     3.20
_cell_measurement_theta_max     26.02
_cell_measurement_temperature     293(2)
_exptl_crystal_description     block
_exptl_crystal_colour     blue
_exptl_crystal_size_max     0.28
_exptl_crystal_size_mid     0.19
_exptl_crystal_size_min     0.12
_exptl_crystal_density_diffrn     1.854
_exptl_crystal_density_meas     ?
_exptl_crystal_density_method     'not measured'
_exptl_crystal_F_000     294
_exptl_absorpt_coefficient_mu     2.109
_exptl_absorpt_correction_type     multi-scan
_exptl_absorpt_process_details     '(SADABS; Sheldrick, 1996)'
_exptl_absorpt_correction_T_min     0.624
_exptl_absorpt_correction_T_max     0.776
_diffrn_ambient_temperature     293(2)
_diffrn_radiation_type     MoK\a
_diffrn_radiation_wavelength     0.71073
_diffrn_radiation_source     'sealed tube'
_diffrn_radiation_monochromator     graphite
_diffrn_measurement_device_type     'Bruker SMART APEX CCD'
_diffrn_measurement_method     '\f and \w scans'
_diffrn_detector_area_resol_mean     ?
_diffrn_reflns_number     2803
_diffrn_reflns_av_R_equivalents     0.0171
_diffrn_reflns_av_sigmaI/netI     0.0147
_diffrn_reflns_theta_min     3.20
_diffrn_reflns_theta_max     26.02
_diffrn_reflns_theta_full     26.02
_diffrn_measured_fraction_theta_max     0.990
_diffrn_measured_fraction_theta_full     0.990
_diffrn_reflns_limit_h_min     -5
_diffrn_reflns_limit_h_max     7
_diffrn_reflns_limit_k_min     -9
_diffrn_reflns_limit_k_max     10
_diffrn_reflns_limit_l_min     -12
_diffrn_reflns_limit_l_max     12
_diffrn_standards_number     ?
_diffrn_standards_interval_count     ?
_diffrn_standards_interval_time     ?
_diffrn_standards_decay_%     ?
_reflns_number_total     1031
_reflns_number_gt     973
_reflns_threshold_expression     I>2\s(I)
_refine_ls_structure_factor_coef     Fsqd
_refine_ls_matrix_type     full
_refine_ls_R_factor_all     0.0237
_refine_ls_R_factor_gt     0.0225
_refine_ls_wR_factor_gt     0.0627
_refine_ls_wR_factor_ref     0.0636
_refine_ls_goodness_of_fit_ref     1.113
_refine_ls_restrained_S_all     1.113
_refine_ls_number_reflns     1031
_refine_ls_number_parameters     83
_refine_ls_number_restraints     1
_refine_ls_hydrogen_treatment     mixed
_refine_ls_weighting_scheme     calc
_refine_ls_weighting_details
         'calc w=1/[\s^2^(Fo^2^)+(0.0477P)^2^+0.2506P] where P=(Fo^2^+2Fc^2^)/3'
_atom_sites_solution_hydrogens     geom
_atom_sites_solution_primary     direct
_atom_sites_solution_secondary     difmap
_refine_ls_shift/su_max     0.000
_refine_ls_shift/su_mean     0.000
_refine_diff_density_max     0.315
_refine_diff_density_min     -0.266
loop_
    _atom_type_symbol
    _atom_type_description
    _atom_type_scat_dispersion_real
    _atom_type_scat_dispersion_imag
    _atom_type_scat_source
    'C' 'C' 0.0033 0.0016
                         'International Tables Vol C Tables 4.2.6.8 and 6.1.1.4'
    'H' 'H' 0.0000 0.0000
                         'International Tables Vol C Tables 4.2.6.8 and 6.1.1.4'
    'N' 'N' 0.0061 0.0033
                         'International Tables Vol C Tables 4.2.6.8 and 6.1.1.4'
    'O' 'O' 0.0106 0.0060
                         'International Tables Vol C Tables 4.2.6.8 and 6.1.1.4'
    'Cu' 'Cu' 0.3201 1.2651
                         'International Tables Vol C Tables 4.2.6.8 and 6.1.1.4'
_computing_data_collection     'SMART (Bruker, 2007)'
_computing_cell_refinement     'SAINT (Bruker, 2007)'
_computing_data_reduction     'SAINT (Bruker, 2007)'
_computing_structure_solution     'SHELXS97 (Sheldrick, 2008)'
_computing_structure_refinement     'SHELXL97 (Sheldrick, 2008)'
_computing_molecular_graphics
           'SHELXTL (Sheldrick, 2008) and Mercury (Macrae <i>et al.</i>,  2006)'
_computing_publication_material     'SHELXTL (Sheldrick, 2008)'
loop_
    _atom_site_type_symbol
    _atom_site_label
    _atom_site_fract_x
    _atom_site_fract_y
    _atom_site_fract_z
    _atom_site_U_iso_or_equiv
    _atom_site_adp_type
    _atom_site_calc_flag
    _atom_site_refinement_flags
    _atom_site_occupancy
    _atom_site_disorder_assembly
    _atom_site_disorder_group
    Cu Cu1 0.5000 0.0000 0.0000 0.03130(14) Uani d S 1 . .
    N N1 1.1980(3) 0.1558(3) 0.0646(2) 0.0635(6) Uani d . 1 . .
    O O1 0.69000(19) 0.11889(14) 0.15024(11) 0.0264(3) Uani d D 1 . .
    H H1W 0.671(4) 0.117(3) 0.2292(14) 0.057(7) Uiso d D 1 . .
    O O2 0.5444(2) 0.17730(15) -0.10898(11) 0.0364(3) Uani d . 1 . .
    O O3 0.6908(2) 0.41604(15) -0.09635(12) 0.0384(3) Uani d . 1 . .
    C C1 0.7140(3) 0.28079(19) 0.11473(16) 0.0256(3) Uani d . 1 . .
    H H1 0.6192 0.3473 0.1545 0.031 Uiso calc R 1 . .
    C C2 0.6441(3) 0.2934(2) -0.04252(16) 0.0274(4) Uani d . 1 . .
    C C3 0.9491(3) 0.3336(2) 0.17056(18) 0.0345(4) Uani d . 1 . .
    H H3A 0.9641 0.4433 0.1454 0.041 Uiso calc R 1 . .
    H H3B 0.9880 0.3266 0.2701 0.041 Uiso calc R 1 . .
    C C4 1.0950(3) 0.2340(3) 0.1150(2) 0.0419(5) Uani d . 1 . .
loop_
    _atom_site_aniso_label
    _atom_site_aniso_U_11
    _atom_site_aniso_U_22
    _atom_site_aniso_U_33
    _atom_site_aniso_U_12
    _atom_site_aniso_U_13
    _atom_site_aniso_U_23
    Cu1 0.0435(2) 0.0282(2) 0.02069(19) -0.01409(12) 0.00516(14) 0.00079(10)
    N1 0.0422(10) 0.0728(14) 0.0791(14) -0.0038(10) 0.0222(10) -0.0190(12)
    O1 0.0346(6) 0.0251(6) 0.0203(5) -0.0059(5) 0.0080(5) -0.0001(4)
    O2 0.0537(8) 0.0323(7) 0.0217(6) -0.0152(6) 0.0065(5) 0.0008(5)
    O3 0.0626(9) 0.0272(7) 0.0284(6) -0.0107(6) 0.0170(6) 0.0016(5)
    C1 0.0333(9) 0.0228(8) 0.0232(7) -0.0030(6) 0.0116(6) -0.0017(6)
    C2 0.0327(8) 0.0276(8) 0.0244(8) -0.0008(7) 0.0120(7) 0.0001(6)
    C3 0.0385(10) 0.0351(9) 0.0306(8) -0.0119(8) 0.0099(7) -0.0069(7)
    C4 0.0307(9) 0.0476(11) 0.0465(11) -0.0109(9) 0.0081(8) -0.0063(9)
loop_
    _geom_bond_atom_site_label_1
    _geom_bond_atom_site_label_2
    _geom_bond_site_symmetry_2
    _geom_bond_distance
    _geom_bond_publ_flag
    Cu1 O2 . 1.9159(12) y
    Cu1 O1 . 1.9579(11) y
    Cu1 N1 1_455 2.545(2) y
    N1 C4 . 1.135(3) ?
    O1 C1 . 1.4298(19) ?
    O1 H1W . 0.832(10) ?
    O2 C2 . 1.264(2) ?
    O3 C2 . 1.238(2) ?
    C1 C3 . 1.528(2) ?
    C1 C2 . 1.533(2) ?
    C1 H1 . 0.9800 ?
    C3 C4 . 1.464(3) ?
    C3 H3A . 0.9700 ?
    C3 H3B . 0.9700 ?
loop_
    _geom_angle_atom_site_label_1
    _geom_angle_atom_site_label_2
    _geom_angle_atom_site_label_3
    _geom_angle_site_symmetry_1
    _geom_angle_site_symmetry_3
    _geom_angle
    _geom_angle_publ_flag
    O2 Cu1 O2 3_655 . 180.0 ?
    O2 Cu1 O1 3_655 . 96.39(5) ?
    O2 Cu1 O1 . . 83.62(5) ?
    O2 Cu1 O1 . 3_655 96.38(5) ?
    O1 Cu1 O1 . 3_655 179.9990(10)
                                 ?
    O1 Cu1 N1 . 1_455 84.25(6) ?
    O2 Cu1 N1 . 1_455 88.35(6) ?
    O1 Cu1 N1 3_655 1_455 95.74(6) ?
    O2 Cu1 N1 3_655 1_455 91.65(6) ?
    C1 O1 Cu1 . . 112.43(9) ?
    C1 O1 H1W . . 108.0(19) ?
    Cu1 O1 H1W . . 120.9(19) ?
    C2 O2 Cu1 . . 115.49(10) ?
    O1 C1 C3 . . 110.09(14) ?
    O1 C1 C2 . . 107.56(12) ?
    C3 C1 C2 . . 111.28(14) ?
    O1 C1 H1 . . 109.3 ?
    C3 C1 H1 . . 109.3 ?
    C2 C1 H1 . . 109.3 ?
    O3 C2 O2 . . 124.17(15) ?
    O3 C2 C1 . . 117.92(14) ?
    O2 C2 C1 . . 117.90(14) ?
    C4 C3 C1 . . 110.51(15) ?
    C4 C3 H3A . . 109.5 ?
    C1 C3 H3A . . 109.5 ?
    C4 C3 H3B . . 109.5 ?
    C1 C3 H3B . . 109.5 ?
    H3A C3 H3B . . 108.1 ?
    N1 C4 C3 . . 175.7(2) ?
loop_
    _geom_hbond_atom_site_label_D
    _geom_hbond_atom_site_label_H
    _geom_hbond_atom_site_label_A
    _geom_hbond_site_symmetry_A
    _geom_hbond_distance_DH
    _geom_hbond_distance_HA
    _geom_hbond_distance_DA
    _geom_hbond_angle_DHA
    _geom_hbond_publ_flag
    C1 H1 O2 4_566 0.98 2.54 3.240(2) 128 y
    O1 H1W O3 4_566 0.832(16) 1.747(15) 2.560(2) 165(4) y
