# Supplementary material for: catena-Poly[copper(II)-bis­(μ-3-cyano-2-hydroxy­propionato)-κ3 N:O 1,O 2;κ3 O 1,O 2:N-copper(II)]
Source: Acta Crystallogr Sect E Struct Rep Online. 2010 Mar 3;66(Pt 4):m357. doi: 10.1107/S1600536810007129 (PMC2984082; doi:10.1107/S1600536810007129)
Supplement: Supplementary file 2 [file e-66-0m357-Isup2.hkl]

# 
# h,k,l, Fc-squared, Fo-squared, sigma(Fo-squared) and status flag 
# 
data_I
_shelx_title ' w118 in P2(1)/c' 
_shelx_refln_list_code          4 
_shelx_F_calc_maximum       79.40 
_exptl_crystal_F_000       294.00 
_reflns_d_resolution_high  0.8101 
 
loop_ 
 _symmetry_equiv_pos_as_xyz 
 'x, y, z' 
 '-x, y+1/2, -z+1/2' 
 '-x, -y, -z' 
 'x, -y-1/2, z-1/2' 
 
_cell_length_a     6.3704 
_cell_length_b     8.4382 
_cell_length_c    10.0412 
_cell_angle_alpha  90.000 
_cell_angle_beta  104.492 
_cell_angle_gamma  90.000 
 
_shelx_F_squared_multiplier     1.000 
 
loop_ 
 _refln_index_h 
 _refln_index_k 
 _refln_index_l 
 _refln_F_squared_calc 
 _refln_F_squared_meas 
 _refln_F_squared_sigma 
 _refln_observed_status 
   2   0   0      435.65      397.18      3.34 o 
   3   0   0       23.99       19.28      0.71 o 
   4   0   0      888.37      884.88     14.11 o 
   5   0   0     1220.76     1295.95     16.15 o 
   6   0   0      263.08      285.36      6.90 o 
   7   0   0       96.13      113.48      4.81 o 
   1   1   0     2621.54     2501.68    151.17 o 
   2   1   0     4181.22     4435.08     22.57 o 
   3   1   0        1.20        3.02      0.26 o 
   4   1   0      475.93      482.30      6.83 o 
   5   1   0        6.79        4.71      0.75 o 
   6   1   0       25.32       30.45      1.69 o 
   7   1   0       47.13       52.36      2.36 o 
   0   2   0      330.50      411.03      4.07 o 
   1   2   0     2523.61     2577.05     35.65 o 
   2   2   0     1024.25      977.28      4.54 o 
   3   2   0      951.37      953.51      8.46 o 
   4   2   0      716.08      725.53      4.52 o 
   5   2   0      200.94      196.79      3.54 o 
   6   2   0      217.50      225.08      4.31 o 
   7   2   0       28.60       30.66      2.77 o 
   1   3   0      438.77      500.65      8.67 o 
   2   3   0        1.81        2.39      0.21 o 
   3   3   0        1.15        0.12      0.16 o 
   4   3   0      348.67      371.06      2.75 o 
   5   3   0       16.50       13.17      2.09 o 
   6   3   0        8.25        6.65      1.08 o 
   7   3   0        1.72        2.66      0.94 o 
   0   4   0      200.68      175.92      3.33 o 
   1   4   0      821.35      777.20     18.57 o 
   2   4   0     2074.47     2156.13     28.67 o 
   3   4   0     1184.89     1188.76     18.06 o 
   4   4   0      267.57      268.55      3.03 o 
   5   4   0      264.24      292.24      4.88 o 
   6   4   0       42.01       46.96      2.20 o 
   7   4   0       70.02       69.21      4.28 o 
   1   5   0        0.52        2.83      1.14 o 
   2   5   0        2.71        3.27      0.77 o 
   3   5   0      449.39      490.04     10.15 o 
   4   5   0        0.78        0.95      0.38 o 
   5   5   0       82.67       81.51      3.95 o 
   6   5   0       21.66       19.02      1.63 o 
   0   6   0      827.92      800.59     10.57 o 
   1   6   0      736.96      733.98      5.98 o 
   2   6   0     1578.09     1635.42     47.32 o 
   3   6   0      956.42     1033.58     35.98 o 
   4   6   0      328.19      353.52      9.75 o 
   5   6   0        7.33        9.10      1.18 o 
   6   6   0       78.67       85.58      3.09 o 
   1   7   0       78.99       71.41      2.90 o 
   2   7   0       61.61       64.14      1.74 o 
   3   7   0      132.09      127.87      3.57 o 
   4   7   0        0.28        0.99      0.46 o 
   5   7   0        1.96        1.82      0.87 o 
   0   8   0      195.18      204.65      5.44 o 
   1   8   0      159.50      154.27      3.33 o 
   2   8   0       79.61       77.76      2.62 o 
   3   8   0      143.81      144.20      2.83 o 
   4   8   0       99.77       99.22      3.06 o 
   1   9   0       60.95       63.42      2.34 o 
   2   9   0       32.97       32.12      1.74 o 
   3   9   0       14.47       12.92      1.10 o 
   0  10   0      245.40      254.59      7.05 o 
   1  10   0      261.42      275.20      5.24 o 
   2  10   0       33.85       36.91      3.98 o 
  -7   1   1       87.63       92.62      2.97 o 
  -6   1   1      299.60      315.80      9.88 o 
  -5   1   1       84.02       83.80      2.78 o 
  -4   1   1      309.81      299.08      4.89 o 
  -3   1   1     1616.35     1692.91      8.02 o 
  -2   1   1     4809.72     4956.87     79.01 o 
  -1   1   1     5213.59     5016.97     54.84 o 
   0   1   1     3042.86     2819.38     20.84 o 
   1   1   1     1509.43     1516.41      8.30 o 
   2   1   1      645.27      621.07     21.82 o 
   3   1   1     3800.17     3846.88     23.44 o 
   4   1   1     1452.41     1466.82     14.49 o 
   5   1   1      456.70      464.32      5.99 o 
   6   1   1       69.96       67.59      2.81 o 
   7   1   1       40.99       48.52      2.31 o 
  -7   2   1        0.11        0.35      1.03 o 
  -6   2   1        0.14        0.58      0.59 o 
  -5   2   1       20.64       19.31      1.20 o 
  -4   2   1       49.19       51.35      1.26 o 
  -3   2   1      316.90      312.82      3.40 o 
  -2   2   1     2437.88     2785.08     61.79 o 
  -1   2   1     1839.27     1931.52     25.59 o 
   0   2   1      156.68      185.10      1.32 o 
   1   2   1      334.41      389.08      3.62 o 
   2   2   1      864.86      948.94      6.95 o 
   3   2   1       46.85       44.02      1.16 o 
   4   2   1        1.50        2.12      0.31 o 
   5   2   1       42.56       43.89      1.97 o 
   6   2   1       84.24       81.01      2.61 o 
   7   2   1        2.01        1.03      1.28 o 
  -7   3   1       98.05       95.02      3.29 o 
  -6   3   1       94.35      100.24      4.21 o 
  -5   3   1      774.19      766.05     31.99 o 
  -4   3   1      637.30      667.85      6.77 o 
  -3   3   1      601.07      583.75      3.36 o 
  -2   3   1      751.48      715.79     11.08 o 
  -1   3   1     1753.61     1825.28     22.98 o 
   0   3   1      702.15      639.96     11.67 o 
   1   3   1      761.93      653.51      9.09 o 
   2   3   1     2088.89     2066.08     29.09 o 
   3   3   1        9.05        6.97      0.43 o 
   4   3   1      190.44      176.38      1.85 o 
   5   3   1       77.85       73.72      3.37 o 
   6   3   1      128.57      140.15      5.72 o 
   7   3   1       51.89       47.32      2.36 o 
  -7   4   1        1.09        0.15      0.74 o 
  -6   4   1       67.18       74.54      2.66 o 
  -5   4   1      148.18      151.89      3.43 o 
  -4   4   1      232.61      243.64      7.62 o 
  -3   4   1        3.48        5.37      0.43 o 
  -2   4   1      264.34      281.02      6.32 o 
  -1   4   1        1.61        0.91      0.32 o 
   0   4   1      751.22      823.79     19.73 o 
   1   4   1      257.17      284.71      3.22 o 
   2   4   1       46.98       46.40      0.99 o 
   3   4   1      159.72      159.13      1.96 o 
   4   4   1        0.44        1.26      0.43 o 
   5   4   1        6.36        4.60      0.83 o 
   6   4   1       51.24       48.74      2.18 o 
  -6   5   1        4.49        5.08      1.05 o 
  -5   5   1      122.07      127.26      3.24 o 
  -4   5   1      945.51     1000.62     11.93 o 
  -3   5   1     1529.89     1619.72     22.95 o 
  -2   5   1      830.57      867.51     20.52 o 
  -1   5   1      140.82      113.29      2.88 o 
   0   5   1     1091.98     1037.34     30.42 o 
   1   5   1     2843.27     3018.58     56.06 o 
   2   5   1     1822.13     1913.23     32.56 o 
   3   5   1     1066.40     1102.77     20.47 o 
   4   5   1      137.89      142.47      2.12 o 
   5   5   1      280.25      293.42      8.11 o 
   6   5   1      163.96      170.64      5.42 o 
  -6   6   1        4.83        5.56      1.17 o 
  -5   6   1       28.15       27.30      4.22 o 
  -4   6   1      161.62      169.03      2.38 o 
  -3   6   1       79.39       74.10      1.49 o 
  -2   6   1      392.09      416.04     10.23 o 
  -1   6   1       89.68       97.39      2.14 o 
   0   6   1      169.22      181.09      3.07 o 
   1   6   1      411.95      442.27      6.72 o 
   2   6   1       26.99       28.39      0.95 o 
   3   6   1        4.03        4.35      0.56 o 
   4   6   1        0.71        1.59      0.46 o 
   5   6   1        8.38        6.50      1.07 o 
   6   6   1       46.50       55.38      3.71 o 
  -5   7   1      124.14      136.32      3.70 o 
  -4   7   1      125.26      136.94      2.53 o 
  -3   7   1       16.00       16.19      0.84 o 
  -2   7   1       56.74       53.09      1.64 o 
  -1   7   1      929.75      910.80     15.91 o 
   0   7   1     1488.22     1533.59     29.89 o 
   1   7   1      838.50      869.37     21.33 o 
   2   7   1       64.07       62.48      1.76 o 
   3   7   1       90.35       90.81      2.84 o 
   4   7   1      207.62      211.32      4.09 o 
   5   7   1      114.98      130.77      3.64 o 
  -4   8   1       95.72       93.76      2.33 o 
  -3   8   1       35.83       34.67      1.46 o 
  -2   8   1       74.41       69.97      1.96 o 
  -1   8   1       36.29       33.27      2.81 o 
   0   8   1       64.64       61.58      2.12 o 
   1   8   1       52.62       45.10      2.99 o 
   2   8   1        5.09        6.09      0.81 o 
   3   8   1        0.14        1.00      0.59 o 
   4   8   1       26.01       25.92      1.38 o 
  -3   9   1      153.84      150.49      3.11 o 
  -2   9   1      282.10      274.66      4.89 o 
  -1   9   1      129.66      125.36      3.20 o 
   0   9   1      111.84      102.09      2.94 o 
   1   9   1       31.49       29.57      2.08 o 
   2   9   1      141.32      137.09      4.78 o 
   3   9   1       57.10       59.37      2.02 o 
  -2  10   1       35.12       33.17      1.95 o 
  -1  10   1        0.16        0.61      0.76 o 
   0  10   1       18.59       15.29      1.45 o 
   1  10   1        1.33        0.13      0.77 o 
  -7   0   2      203.67      216.10      6.36 o 
  -6   0   2      295.38      298.80      6.79 o 
  -5   0   2      322.50      320.99      6.43 o 
  -4   0   2        3.07        7.93      1.00 o 
  -3   0   2      668.04      606.61      7.92 o 
  -2   0   2      976.55      959.39     10.23 o 
  -1   0   2     3513.72     3286.48     38.62 o 
   0   0   2     6304.71     5807.82     42.78 o 
   1   0   2     6242.24     5872.70     44.52 o 
   2   0   2      543.32      559.37      6.69 o 
   3   0   2     2855.00     2930.87     26.39 o 
   4   0   2     1460.94     1391.15     14.44 o 
   5   0   2      172.72      170.40      3.80 o 
   6   0   2      163.00      155.96      5.29 o 
   7   0   2       52.10       53.67      3.43 o 
  -7   1   2        4.03        3.11      1.16 o 
  -6   1   2       25.91       22.17      2.31 o 
  -5   1   2      181.19      184.77      3.34 o 
  -4   1   2       10.15        8.58      1.30 o 
  -3   1   2      170.72      172.02      1.70 o 
  -2   1   2     2243.22     2442.58     14.94 o 
  -1   1   2     2177.51     2298.87     13.48 o 
   0   1   2     1426.64     1400.59      6.61 o 
   1   1   2     2375.54     2418.57     12.94 o 
   2   1   2        5.09        3.76      0.40 o 
   3   1   2       73.90       86.46      1.67 o 
   4   1   2        2.87        4.48      0.51 o 
   5   1   2        5.03        4.41      0.46 o 
   6   1   2        7.70        6.42      0.97 o 
   7   1   2        4.28        5.88      1.11 o 
  -7   2   2       17.98       18.81      2.22 o 
  -6   2   2      102.84      101.83      2.76 o 
  -5   2   2      367.39      359.41      4.82 o 
  -4   2   2     1704.77     1788.67     13.48 o 
  -3   2   2     2825.20     2990.49     45.69 o 
  -2   2   2     1309.48     1267.10      9.21 o 
  -1   2   2     1147.52     1111.94      8.62 o 
   0   2   2     1146.78     1136.45     12.82 o 
   1   2   2     1469.01     1471.82      7.79 o 
   2   2   2     2740.72     2823.93     32.34 o 
   3   2   2      174.69      159.89      9.46 o 
   4   2   2      313.83      307.11     11.19 o 
   5   2   2      295.21      275.70      2.90 o 
   6   2   2      103.12      108.26      3.08 o 
   7   2   2       51.33       50.19      3.59 o 
  -7   3   2       22.52       24.88      1.78 o 
  -6   3   2       39.06       38.88      1.89 o 
  -5   3   2       46.51       47.54      1.92 o 
  -4   3   2        7.90        7.80      0.84 o 
  -3   3   2       65.92       65.87      0.93 o 
  -2   3   2      291.92      319.64      2.99 o 
  -1   3   2      354.01      380.19      2.27 o 
   0   3   2      141.86      155.43      1.97 o 
   1   3   2        2.33        2.22      0.41 o 
   2   3   2        3.78        5.97      0.84 o 
   3   3   2        0.06        0.98      0.38 o 
   4   3   2        1.11        0.57      0.33 o 
   5   3   2       32.02       32.52      1.03 o 
   6   3   2       12.85       12.19      1.25 o 
  -7   4   2       68.51       64.43      2.75 o 
  -6   4   2      148.62      145.90      3.70 o 
  -5   4   2      522.92      532.95     14.24 o 
  -4   4   2      967.72     1020.55      7.34 o 
  -3   4   2       58.60       52.12      1.06 o 
  -2   4   2     1442.74     1409.84      9.56 o 
  -1   4   2     1365.56     1372.08      6.30 o 
   0   4   2     2020.08     2091.49     33.44 o 
   1   4   2     1490.24     1442.54     16.32 o 
   2   4   2      853.52      804.31     13.76 o 
   3   4   2      723.35      708.21      5.53 o 
   4   4   2       36.47       35.60      1.05 o 
   5   4   2      196.55      217.47      3.61 o 
   6   4   2       90.97       92.93      4.88 o 
  -6   5   2        0.48        0.95      0.79 o 
  -5   5   2       44.41       42.76      1.97 o 
  -4   5   2       58.81       66.68      1.38 o 
  -3   5   2      228.65      233.96      2.50 o 
  -2   5   2      209.08      202.91      2.19 o 
  -1   5   2       37.38       36.77      0.89 o 
   0   5   2       31.37       27.53      0.82 o 
   1   5   2      122.14      120.08      1.99 o 
   2   5   2       56.99       56.10      1.40 o 
   3   5   2        9.90       10.12      0.80 o 
   4   5   2       31.72       36.53      1.14 o 
   5   5   2        3.17        2.55      0.61 o 
   6   5   2       89.05       85.69      4.34 o 
  -6   6   2       46.46       49.12      2.42 o 
  -5   6   2       62.68       56.31      2.28 o 
  -4   6   2       11.53       14.51      0.97 o 
  -3   6   2      852.44      866.99     14.34 o 
  -2   6   2      286.04      283.84      2.87 o 
  -1   6   2      995.53      988.70      7.41 o 
   0   6   2      597.82      592.88      6.29 o 
   1   6   2      700.53      721.00     10.36 o 
   2   6   2      621.09      640.97     10.66 o 
   3   6   2      414.27      400.81      6.03 o 
   4   6   2      635.45      659.71      5.94 o 
   5   6   2      102.15      104.98      4.48 o 
  -5   7   2        0.35        0.26      0.68 o 
  -4   7   2       23.55       23.75      1.36 o 
  -3   7   2        3.31        4.64      0.56 o 
  -2   7   2        9.12        7.39      0.73 o 
  -1   7   2       69.36       70.60      2.09 o 
   0   7   2       99.50       96.95      2.49 o 
   1   7   2       98.62       86.00      2.42 o 
   2   7   2        0.05        0.31      0.45 o 
   3   7   2       14.88       16.76      0.90 o 
   4   7   2        9.12       10.60      0.92 o 
   5   7   2       85.24       89.17      4.25 o 
  -5   8   2       30.94       32.89      3.22 o 
  -4   8   2      140.34      132.47      5.54 o 
  -3   8   2      201.42      213.20      3.45 o 
  -2   8   2      851.06      836.77      7.62 o 
  -1   8   2      400.62      395.49     10.31 o 
   0   8   2      160.43      155.95      3.39 o 
   1   8   2       19.17       20.67      1.36 o 
   2   8   2       58.67       55.90      1.91 o 
   3   8   2      262.89      280.16     22.05 o 
   4   8   2      158.68      184.47      5.94 o 
  -3   9   2        0.89        1.77      0.71 o 
  -2   9   2       16.75       15.22      1.29 o 
  -1   9   2       99.61       93.48      2.82 o 
   0   9   2      133.06      126.92      3.30 o 
   1   9   2        3.51        4.17      0.92 o 
   2   9   2       43.02       41.21      2.20 o 
   3   9   2       30.05       29.88      1.85 o 
  -2  10   2       84.49       91.00      3.01 o 
  -1  10   2      149.42      156.58      5.67 o 
   0  10   2      175.60      175.14      4.18 o 
   1  10   2      129.15      128.93      3.64 o 
  -7   1   3      127.46      119.70      3.26 o 
  -6   1   3      165.25      166.84      3.71 o 
  -5   1   3       83.23       83.20      2.30 o 
  -4   1   3      125.91      116.63      2.54 o 
  -3   1   3     1089.46     1047.97      7.67 o 
  -2   1   3     4382.68     4378.21     19.15 o 
  -1   1   3     1440.62     1477.36      6.34 o 
   0   1   3     1781.39     1760.89     15.31 o 
   1   1   3      403.14      360.08      3.12 o 
   2   1   3     1015.35     1001.83      9.36 o 
   3   1   3     1404.25     1423.39     23.39 o 
   4   1   3     1176.66     1144.04     62.55 o 
   5   1   3      239.89      219.79      6.65 o 
   6   1   3       55.67       56.80      3.23 o 
  -7   2   3       50.72       45.96      3.18 o 
  -6   2   3      119.80      110.28      3.17 o 
  -5   2   3       13.61       12.88      1.03 o 
  -4   2   3        3.28        3.11      0.45 o 
  -3   2   3      349.28      358.88      2.26 o 
  -2   2   3       63.47       62.34      1.49 o 
  -1   2   3       35.21       28.45      0.55 o 
   0   2   3      610.26      606.82      5.72 o 
   1   2   3      671.29      680.69      6.54 o 
   2   2   3     1676.74     1757.90     17.41 o 
   3   2   3       30.57       31.31      1.62 o 
   4   2   3       37.30       33.22      3.16 o 
   5   2   3       11.87       11.19      1.29 o 
   6   2   3        2.11        3.49      0.84 o 
  -7   3   3       79.38       79.11      5.75 o 
  -6   3   3      361.25      361.28     20.59 o 
  -5   3   3      812.84      799.93      6.73 o 
  -4   3   3      981.67      963.01      7.12 o 
  -3   3   3      780.83      790.61      4.18 o 
  -2   3   3      877.39      853.03      4.34 o 
  -1   3   3     5747.00     5570.77     23.85 o 
   0   3   3     2366.51     2307.48     14.72 o 
   1   3   3     2112.28     2147.65     15.43 o 
   2   3   3     1055.32      971.85     13.80 o 
   3   3   3      470.69      459.51      4.09 o 
   4   3   3       48.24       49.47      1.35 o 
   5   3   3      143.46      155.51      4.28 o 
   6   3   3       82.75       76.15      4.00 o 
  -7   4   3       13.97       10.19      1.37 o 
  -6   4   3       11.29       12.18      1.29 o 
  -5   4   3      296.29      287.20      8.03 o 
  -4   4   3       12.24       16.18      1.19 o 
  -3   4   3        1.57        2.65      0.33 o 
  -2   4   3       51.23       64.13      0.95 o 
  -1   4   3      381.96      395.13      2.61 o 
   0   4   3      227.41      256.84      2.20 o 
   1   4   3      338.99      352.67      2.79 o 
   2   4   3       37.65       41.58      0.93 o 
   3   4   3       20.55       17.06      0.83 o 
   4   4   3      103.14       92.46      2.32 o 
   5   4   3        0.17        0.56      0.47 o 
   6   4   3        8.09        5.68      1.51 o 
  -6   5   3        2.44        4.72      1.03 o 
  -5   5   3      144.12      138.64      5.07 o 
  -4   5   3      819.51      835.87     14.69 o 
  -3   5   3      451.96      448.90      3.64 o 
  -2   5   3      186.54      182.33      2.11 o 
  -1   5   3       72.87       52.16      1.10 o 
   0   5   3     1164.39     1120.23     12.16 o 
   1   5   3     1441.58     1436.35     13.69 o 
   2   5   3      472.07      483.72      4.50 o 
   3   5   3      118.17      129.25      2.26 o 
   4   5   3      291.85      292.52      4.84 o 
   5   5   3      293.22      304.10     10.50 o 
  -6   6   3        3.23        4.67      1.21 o 
  -5   6   3        0.54        1.63      0.78 o 
  -4   6   3        3.37        3.28      0.99 o 
  -3   6   3       54.83       50.31      1.24 o 
  -2   6   3       37.67       40.98      1.82 o 
  -1   6   3       95.71       81.92      1.83 o 
   0   6   3       29.17       29.79      1.35 o 
   1   6   3        9.78        8.96      1.75 o 
   2   6   3        7.72        6.77      0.69 o 
   3   6   3       84.84       91.51      2.04 o 
   4   6   3      253.04      242.33      4.32 o 
   5   6   3       25.92       25.26      1.34 o 
  -5   7   3      132.59      143.36      4.63 o 
  -4   7   3       67.86       73.66      2.55 o 
  -3   7   3      352.25      335.03      8.08 o 
  -2   7   3      359.65      345.28      5.74 o 
  -1   7   3      142.86      138.79      3.23 o 
   0   7   3      397.98      416.19      6.42 o 
   1   7   3      397.70      401.04      8.32 o 
   2   7   3      741.76      732.08      8.07 o 
   3   7   3      325.50      331.35      4.22 o 
   4   7   3       97.26      100.87      2.41 o 
  -4   8   3      116.45      111.11      5.18 o 
  -3   8   3       17.82       17.08      1.28 o 
  -2   8   3        0.85        0.01      0.53 o 
  -1   8   3        2.60        3.91      0.80 o 
   0   8   3       31.24       27.20      2.99 o 
   1   8   3       29.40       26.99      2.71 o 
   2   8   3       14.28       16.69      1.38 o 
   3   8   3        3.65        4.69      0.98 o 
   4   8   3        4.50        7.22      1.13 o 
  -3   9   3      293.31      311.97      5.74 o 
  -2   9   3      241.17      250.62      6.96 o 
  -1   9   3      278.66      270.81      4.90 o 
   0   9   3       48.55       46.55      2.14 o 
   1   9   3      222.02      226.70     10.28 o 
   2   9   3       75.10       90.61      2.97 o 
  -1  10   3       19.74       18.59      1.58 o 
   0  10   3        0.02        0.44      0.78 o 
  -7   0   4       46.70       44.67      2.95 o 
  -6   0   4      390.06      381.01      7.80 o 
  -5   0   4        2.07        4.34      1.02 o 
  -4   0   4      820.63      809.82     10.86 o 
  -3   0   4     1691.36     1635.60     17.44 o 
  -2   0   4     1242.94     1269.31      8.85 o 
  -1   0   4      566.86      711.76      5.29 o 
   0   0   4      923.74     1098.02     12.45 o 
   1   0   4     5074.92     4702.84     50.03 o 
   2   0   4     2412.69     2399.04     16.71 o 
   3   0   4     1525.71     1505.32     16.11 o 
   4   0   4       56.06       50.64      2.28 o 
   5   0   4        1.59        1.76      0.78 o 
  -7   1   4       41.82       41.88      2.02 o 
  -6   1   4       42.72       36.97      1.72 o 
  -5   1   4        8.18       11.31      0.98 o 
  -4   1   4        0.64        1.29      0.44 o 
  -3   1   4      188.13      190.07      1.35 o 
  -2   1   4      296.46      302.60      1.94 o 
  -1   1   4       61.33       81.19      0.94 o 
   0   1   4      664.25      689.66      7.10 o 
   1   1   4     1146.29     1252.63      6.84 o 
   2   1   4      681.50      693.61      4.59 o 
   3   1   4      439.91      442.39      6.29 o 
   4   1   4       11.48        9.66      2.25 o 
   5   1   4       88.25       85.22      6.04 o 
  -7   2   4       53.25       49.53      2.28 o 
  -6   2   4        1.67        2.91      0.62 o 
  -5   2   4      629.99      632.48      8.62 o 
  -4   2   4     1000.03     1025.82      9.86 o 
  -3   2   4     2612.33     2709.88     22.86 o 
  -2   2   4     1897.92     1866.00     15.47 o 
  -1   2   4     2055.30     1970.51      8.52 o 
   0   2   4     3402.82     3369.18     23.49 o 
   1   2   4      991.62      968.01      4.84 o 
   2   2   4     1629.28     1649.80      8.78 o 
   3   2   4      553.53      527.00      9.68 o 
   4   2   4      405.93      409.38      6.46 o 
   5   2   4      362.07      369.93      6.95 o 
   6   2   4       71.54       72.45      3.91 o 
  -7   3   4       36.55       31.41      3.63 o 
  -6   3   4       15.32       15.59      4.07 o 
  -5   3   4      140.13      142.96      2.64 o 
  -4   3   4      172.71      178.46      3.21 o 
  -3   3   4      335.72      347.87      2.45 o 
  -2   3   4      351.30      399.69      2.66 o 
  -1   3   4      344.35      364.86      2.52 o 
   0   3   4      188.93      193.70      1.95 o 
   1   3   4      285.46      295.92      3.98 o 
   2   3   4        9.39        9.94      0.72 o 
   3   3   4        0.05        1.20      0.48 o 
   4   3   4       27.17       22.42      1.22 o 
   5   3   4       20.66       20.82      1.28 o 
   6   3   4        2.47        1.99      1.17 o 
  -7   4   4      116.24      119.57      5.27 o 
  -6   4   4      308.43      299.65     10.66 o 
  -5   4   4      294.87      283.19      4.84 o 
  -4   4   4      265.51      244.19      6.67 o 
  -3   4   4      108.27       94.46      1.76 o 
  -2   4   4      708.10      705.15      4.07 o 
  -1   4   4     3651.08     3718.01     20.45 o 
   0   4   4     1892.88     1910.56     21.81 o 
   1   4   4      683.58      674.55      4.45 o 
   2   4   4      357.31      349.23      3.58 o 
   3   4   4      351.79      356.73     11.89 o 
   4   4   4      365.66      369.47     12.54 o 
   5   4   4       76.33       78.09      2.55 o 
  -6   5   4        0.12       -0.39      0.68 o 
  -5   5   4       33.40       31.00      1.73 o 
  -4   5   4       15.05       15.05      1.23 o 
  -3   5   4      141.34      133.86      1.87 o 
  -2   5   4      154.01      136.96      1.87 o 
  -1   5   4        5.19        8.19      0.59 o 
   0   5   4       13.97       17.09      0.66 o 
   1   5   4        0.12        0.76      0.42 o 
   2   5   4       10.80        7.24      0.82 o 
   3   5   4       11.38        9.57      0.93 o 
   4   5   4        7.66        7.00      0.93 o 
   5   5   4        5.23        5.64      0.93 o 
  -6   6   4      172.65      181.27      4.43 o 
  -5   6   4      203.01      199.64      4.39 o 
  -4   6   4       86.05       86.13      2.68 o 
  -3   6   4       34.96       36.47      1.09 o 
  -2   6   4      218.14      219.56      2.59 o 
  -1   6   4      359.48      350.36      4.68 o 
   0   6   4      791.09      792.00      9.27 o 
   1   6   4      288.24      285.01     10.49 o 
   2   6   4       26.18       26.59      1.42 o 
   3   6   4      184.84      180.42      4.25 o 
   4   6   4      203.02      196.39      4.02 o 
   5   6   4      264.87      281.02      5.04 o 
  -5   7   4       99.89       92.61      3.14 o 
  -4   7   4      126.12      125.64      3.41 o 
  -3   7   4      145.97      133.81      3.25 o 
  -2   7   4      147.11      139.05      2.62 o 
  -1   7   4        2.13        1.28      0.56 o 
   0   7   4        0.34        0.64      0.54 o 
   1   7   4       25.38       23.78      1.92 o 
   2   7   4       33.18       30.90      3.58 o 
   3   7   4      136.52      131.38      3.67 o 
   4   7   4       53.78       48.37      1.76 o 
  -4   8   4      199.41      196.64      7.03 o 
  -3   8   4      396.40      394.30      4.88 o 
  -2   8   4      460.23      459.96      5.36 o 
  -1   8   4      374.62      372.38      9.14 o 
   0   8   4      198.22      198.39      4.01 o 
   1   8   4      308.71      333.45      5.45 o 
   2   8   4      275.92      282.29     10.38 o 
   3   8   4      149.74      152.87      3.81 o 
  -3   9   4        2.64        3.03      0.77 o 
  -2   9   4        3.63        4.50      0.95 o 
  -1   9   4        1.53        1.26      0.73 o 
   0   9   4       30.70       28.10      1.75 o 
   1   9   4        6.18        6.07      1.07 o 
   2   9   4        7.35        8.80      2.61 o 
  -7   1   5       17.07       17.12      1.48 o 
  -6   1   5      153.25      151.20      3.46 o 
  -5   1   5      715.42      710.86      7.75 o 
  -4   1   5      577.90      586.57      5.28 o 
  -3   1   5      734.37      720.59      4.25 o 
  -2   1   5      322.14      298.93      3.53 o 
  -1   1   5     1087.67     1040.48      6.24 o 
   0   1   5     1682.18     1639.55      8.50 o 
   1   1   5     1874.58     1883.39     10.52 o 
   2   1   5      426.78      422.98      3.89 o 
   3   1   5       69.48       65.53      1.58 o 
   4   1   5      275.59      262.52      8.30 o 
   5   1   5      176.83      173.62      3.62 o 
  -7   2   5       47.83       45.25      2.79 o 
  -6   2   5        5.35        4.93      0.76 o 
  -5   2   5        2.10        2.20      0.54 o 
  -4   2   5      128.15      114.64      2.11 o 
  -3   2   5      737.97      759.20      4.10 o 
  -2   2   5       60.18       67.06      1.68 o 
  -1   2   5      358.83      384.92      2.66 o 
   0   2   5       92.68       87.40      1.34 o 
   1   2   5       47.99       38.95      0.96 o 
   2   2   5       43.18       36.78      1.02 o 
   3   2   5       49.49       47.36      1.37 o 
   4   2   5       44.92       39.73      1.63 o 
   5   2   5      106.37      106.23      3.81 o 
  -7   3   5      156.86      152.99      4.06 o 
  -6   3   5      169.57      160.71      3.85 o 
  -5   3   5      111.92      112.30      2.31 o 
  -4   3   5      622.57      604.45      6.38 o 
  -3   3   5      441.03      425.15      2.92 o 
  -2   3   5     1780.72     1801.77     12.99 o 
  -1   3   5     1777.79     1808.42     11.00 o 
   0   3   5     2583.19     2544.41     17.38 o 
   1   3   5     1091.40     1066.09      8.32 o 
   2   3   5     1483.64     1471.16     16.14 o 
   3   3   5     1199.78     1210.47     12.93 o 
   4   3   5      175.61      174.49      3.45 o 
   5   3   5      150.69      147.82      3.32 o 
  -7   4   5       24.19       25.52      1.85 o 
  -6   4   5        0.35        0.31      0.70 o 
  -5   4   5        4.33        5.89      0.96 o 
  -4   4   5       15.55       15.87      1.24 o 
  -3   4   5        0.18        1.55      0.64 o 
  -2   4   5       35.54       38.84      1.46 o 
  -1   4   5       97.19       86.55      1.28 o 
   0   4   5      292.47      292.45      4.36 o 
   1   4   5        1.78        3.04      0.39 o 
   2   4   5       55.06       51.56      1.41 o 
   3   4   5       46.55       43.19      1.71 o 
   4   4   5        4.72        6.16      1.92 o 
   5   4   5        0.77        1.28      0.67 o 
  -6   5   5       91.68       99.33      3.25 o 
  -5   5   5       64.99       63.45      2.47 o 
  -4   5   5       65.11       70.96      2.41 o 
  -3   5   5      523.41      543.02      4.27 o 
  -2   5   5      811.35      799.02      5.47 o 
  -1   5   5     1085.83     1055.06      7.15 o 
   0   5   5      123.40      112.59      1.69 o 
   1   5   5       40.82       34.25      2.95 o 
   2   5   5       57.62       55.35      1.91 o 
   3   5   5      238.13      242.34     10.33 o 
   4   5   5      390.23      385.26      5.72 o 
   5   5   5       83.78       86.53      4.21 o 
  -6   6   5       26.88       23.79      1.89 o 
  -5   6   5       64.80       59.31      3.89 o 
  -4   6   5       60.69       57.12      2.54 o 
  -3   6   5       45.10       36.58      1.12 o 
  -2   6   5       12.89        9.68      0.68 o 
  -1   6   5       51.68       51.55      1.79 o 
   0   6   5      167.39      158.17      3.32 o 
   1   6   5       74.09       66.41      2.35 o 
   2   6   5       70.44       64.01      2.22 o 
   3   6   5      150.53      149.83      3.48 o 
   4   6   5       37.16       37.01      1.93 o 
  -5   7   5      141.82      145.90      5.41 o 
  -4   7   5      176.21      174.00      4.08 o 
  -3   7   5      542.81      530.95      6.56 o 
  -2   7   5      327.00      319.04      4.47 o 
  -1   7   5       33.80       35.85      1.66 o 
   0   7   5       84.23       83.99      3.90 o 
   1   7   5      510.98      540.52      6.97 o 
   2   7   5      639.47      657.03      7.97 o 
   3   7   5      207.74      207.41      4.34 o 
  -4   8   5        0.28        0.45      1.50 o 
  -3   8   5       38.91       35.67      1.55 o 
  -2   8   5       66.35       59.92      2.72 o 
  -1   8   5       31.28       29.22      2.69 o 
   0   8   5        3.79        4.51      0.91 o 
   1   8   5      159.05      154.95      5.16 o 
   2   8   5        3.67        3.73      0.94 o 
  -3   9   5       67.90       66.88      4.71 o 
  -2   9   5      100.36      104.74      3.06 o 
  -1   9   5      181.76      178.23      4.07 o 
   0   9   5      300.15      311.93      5.57 o 
   1   9   5      177.68      181.74      4.35 o 
  -7   0   6       43.02       39.25      2.97 o 
  -6   0   6      262.14      249.60      6.56 o 
  -5   0   6      664.00      692.26     11.07 o 
  -4   0   6      759.32      738.17     10.92 o 
  -3   0   6     1193.76     1176.18      9.88 o 
  -2   0   6      850.75      826.30      6.48 o 
  -1   0   6       88.76       67.22      1.24 o 
   0   0   6      531.65      513.42      5.50 o 
   1   0   6     1041.34     1056.90      9.31 o 
   2   0   6     1419.78     1448.23     16.52 o 
   3   0   6        8.27        7.20      0.85 o 
   4   0   6       90.69       87.11      3.33 o 
   5   0   6       36.42       34.15      2.26 o 
  -7   1   6        2.19        1.56      0.66 o 
  -6   1   6       56.46       56.57      1.85 o 
  -5   1   6       64.14       58.45      2.69 o 
  -4   1   6      213.44      213.21      3.02 o 
  -3   1   6      298.28      302.08      4.90 o 
  -2   1   6      609.61      627.18      3.29 o 
  -1   1   6        3.00        2.55      0.30 o 
   0   1   6       89.19      103.61      1.55 o 
   1   1   6       70.47       76.51      1.43 o 
   2   1   6        1.20        1.01      0.42 o 
   3   1   6      168.24      152.11      2.57 o 
   4   1   6        0.02       -0.28      0.45 o 
   5   1   6       35.47       30.95      1.57 o 
  -7   2   6       73.80       77.08      2.92 o 
  -6   2   6       57.95       57.56      1.87 o 
  -5   2   6      113.50      110.67      2.34 o 
  -4   2   6      287.32      286.09      3.62 o 
  -3   2   6      453.66      461.20      4.53 o 
  -2   2   6     1956.23     1952.88     11.94 o 
  -1   2   6     2137.26     2142.11      9.67 o 
   0   2   6     1232.74     1212.21      7.10 o 
   1   2   6      536.60      545.08      6.18 o 
   2   2   6      269.61      266.01      3.13 o 
   3   2   6     1001.62     1000.04     14.89 o 
   4   2   6      335.17      314.86     13.88 o 
   5   2   6      236.33      221.97     20.54 o 
  -7   3   6        1.85        0.68      0.88 o 
  -6   3   6        0.25        1.03      0.70 o 
  -5   3   6       33.20       29.88      1.31 o 
  -4   3   6       14.23       11.48      0.85 o 
  -3   3   6        5.11        4.74      0.59 o 
  -2   3   6       24.25       21.08      0.67 o 
  -1   3   6        0.09        0.69      0.42 o 
   0   3   6      155.46      156.61      2.02 o 
   1   3   6        0.60        1.83      0.39 o 
   2   3   6       21.38       23.41      0.93 o 
   3   3   6       59.07       54.14      1.58 o 
   4   3   6       20.16       15.99      1.27 o 
   5   3   6        1.65        2.34      0.73 o 
  -6   4   6       96.40       92.57      3.09 o 
  -5   4   6       37.86       30.93      1.72 o 
  -4   4   6      318.87      307.74      5.00 o 
  -3   4   6      961.96      964.54     13.83 o 
  -2   4   6      269.78      260.97      2.42 o 
  -1   4   6      760.51      754.79      5.88 o 
   0   4   6      405.32      401.83      8.76 o 
   1   4   6      689.09      687.60      5.69 o 
   2   4   6      707.39      712.57      7.37 o 
   3   4   6      394.21      397.09      5.63 o 
   4   4   6      214.32      201.53      4.27 o 
   5   4   6       31.47       31.22      2.26 o 
  -6   5   6       19.42       17.08      1.61 o 
  -5   5   6        4.96        5.19      1.02 o 
  -4   5   6       21.91       22.10      1.47 o 
  -3   5   6       27.65       24.87      1.66 o 
  -2   5   6        1.75        1.13      0.39 o 
  -1   5   6      138.09      136.21      1.94 o 
   0   5   6       77.59       74.79      1.47 o 
   1   5   6       79.80       77.41      1.84 o 
   2   5   6       25.75       24.96      1.42 o 
   3   5   6        6.70        6.07      0.94 o 
   4   5   6        6.93        7.79      1.12 o 
  -5   6   6      350.35      352.82     13.50 o 
  -4   6   6      249.77      249.29      4.88 o 
  -3   6   6       83.15       83.41      2.06 o 
  -2   6   6      438.97      434.47      4.07 o 
  -1   6   6      161.19      154.87      3.19 o 
   0   6   6      592.02      598.47      6.99 o 
   1   6   6      202.21      204.90      6.21 o 
   2   6   6      127.29      131.33      3.26 o 
   3   6   6       47.73       46.32      2.07 o 
   4   6   6       54.02       55.91      4.00 o 
  -5   7   6       24.40       21.35      1.81 o 
  -4   7   6       54.01       54.87      4.46 o 
  -3   7   6       41.85       37.72      3.21 o 
  -2   7   6       68.23       66.44      1.94 o 
  -1   7   6       18.37       15.62      2.05 o 
   0   7   6       70.07       63.39      2.27 o 
   1   7   6        0.58        0.67      0.65 o 
   2   7   6        8.15        7.24      1.49 o 
   3   7   6        0.87        0.35      0.72 o 
  -4   8   6       91.39       99.10      5.38 o 
  -3   8   6       94.28       86.45      4.94 o 
  -2   8   6       47.05       46.81      3.21 o 
  -1   8   6      320.62      321.27      5.37 o 
   0   8   6      331.14      325.37      5.52 o 
   1   8   6      370.59      375.95      6.12 o 
   2   8   6      111.96      112.29      3.43 o 
  -1   9   6       18.92       17.07      1.46 o 
   0   9   6        5.22        7.43      1.22 o 
  -7   1   7       17.44       18.11      1.31 o 
  -6   1   7      240.33      240.04      6.53 o 
  -5   1   7      538.16      544.17     10.15 o 
  -4   1   7      630.84      644.34      5.97 o 
  -3   1   7      313.42      300.43      3.61 o 
  -2   1   7      539.22      534.68      5.66 o 
  -1   1   7     1167.34     1183.96      7.04 o 
   0   1   7     1301.73     1317.96      8.77 o 
   1   1   7     1132.53     1154.35      8.61 o 
   2   1   7      220.11      218.31      2.79 o 
   3   1   7      116.98      109.01      2.04 o 
   4   1   7       98.99       90.14      2.61 o 
   5   1   7      169.59      157.70      3.81 o 
  -7   2   7       16.58       17.94      1.64 o 
  -6   2   7        0.31        0.86      0.57 o 
  -5   2   7       13.30       11.13      1.07 o 
  -4   2   7       36.21       33.52      1.33 o 
  -3   2   7      256.62      244.59      5.91 o 
  -2   2   7       26.01       23.50      0.72 o 
  -1   2   7        2.92        2.79      0.40 o 
   0   2   7       19.91       19.62      0.81 o 
   1   2   7      545.49      539.01      4.48 o 
   2   2   7       44.05       46.62      2.59 o 
   3   2   7        7.80        9.73      1.03 o 
   4   2   7        9.91        7.90      0.98 o 
  -7   3   7       70.11       77.95      4.47 o 
  -6   3   7        5.12        7.95      1.17 o 
  -5   3   7      109.61      111.66      3.05 o 
  -4   3   7      323.82      306.19      3.98 o 
  -3   3   7      618.30      623.41     11.91 o 
  -2   3   7      144.18      138.96      1.79 o 
  -1   3   7      154.81      146.36      3.04 o 
   0   3   7      589.07      585.46      6.58 o 
   1   3   7      653.61      660.24      5.59 o 
   2   3   7      954.84      976.25      6.87 o 
   3   3   7      415.30      404.56      6.93 o 
   4   3   7      233.59      240.70      7.66 o 
  -6   4   7       26.18       23.57      2.87 o 
  -5   4   7        4.50        3.25      0.91 o 
  -4   4   7       69.43       66.22      2.39 o 
  -3   4   7       54.86       54.63      1.66 o 
  -2   4   7       41.94       42.70      1.04 o 
  -1   4   7      364.65      359.23      3.57 o 
   0   4   7      266.86      262.40      2.93 o 
   1   4   7      168.38      163.34      2.44 o 
   2   4   7       12.25       10.17      0.86 o 
   3   4   7        0.33        1.32      0.70 o 
   4   4   7       31.41       27.65      1.72 o 
  -6   5   7      141.69      134.31      3.93 o 
  -5   5   7       25.92       28.44      1.86 o 
  -4   5   7       54.60       56.72      2.30 o 
  -3   5   7      581.22      561.94     10.13 o 
  -2   5   7     1357.91     1366.78     11.66 o 
  -1   5   7      863.09      871.72      6.08 o 
   0   5   7      164.30      165.14      3.05 o 
   1   5   7       51.17       49.16      1.58 o 
   2   5   7      182.16      179.84      3.84 o 
   3   5   7      269.66      281.34      5.10 o 
  -5   6   7       25.16       23.45      1.90 o 
  -4   6   7        1.10        0.67      0.83 o 
  -3   6   7        9.91        8.54      1.18 o 
  -2   6   7        3.16        3.61      0.56 o 
  -1   6   7      185.83      176.61      3.80 o 
   0   6   7       52.89       49.03      3.07 o 
   1   6   7        1.51        1.76      0.71 o 
   2   6   7       22.33       20.56      1.50 o 
   3   6   7        0.56        0.00      0.65 o 
  -4   7   7      221.84      226.78     13.32 o 
  -3   7   7       99.88       98.73      5.10 o 
  -2   7   7      205.52      205.96      5.84 o 
  -1   7   7      170.30      172.14      3.71 o 
   0   7   7      150.99      148.28      4.99 o 
   1   7   7      314.02      319.85      5.46 o 
   2   7   7       95.71      101.16      8.02 o 
  -3   8   7       50.42       48.26      4.05 o 
  -2   8   7       31.54       32.22      1.76 o 
  -1   8   7       12.67       11.45      2.02 o 
   0   8   7        2.30        2.88      0.90 o 
   1   8   7        0.40        0.99      1.01 o 
  -7   0   8       43.13       49.00      2.43 o 
  -6   0   8      173.68      165.50      3.95 o 
  -5   0   8      984.85     1010.82     14.57 o 
  -4   0   8      151.79      153.50      5.02 o 
  -3   0   8      547.96      554.09     10.01 o 
  -2   0   8      852.89      868.19      8.06 o 
  -1   0   8     2304.67     2327.87     20.12 o 
   0   0   8     1179.65     1244.40     11.09 o 
   1   0   8      311.92      285.53      4.62 o 
   2   0   8      277.30      270.32      4.69 o 
   3   0   8      177.98      179.80      3.93 o 
   4   0   8      302.24      299.42      7.25 o 
  -7   1   8       28.47       27.90      1.62 o 
  -6   1   8       14.12       14.85      1.17 o 
  -5   1   8        0.60        1.45      0.59 o 
  -4   1   8        1.59        1.19      0.52 o 
  -3   1   8       73.01       71.27      2.38 o 
  -2   1   8        7.84        9.02      0.57 o 
  -1   1   8        3.76        2.58      0.43 o 
   0   1   8       96.48      107.94      2.28 o 
   1   1   8       63.15       58.65      1.47 o 
   2   1   8       63.88       55.38      1.49 o 
   3   1   8       46.01       44.81      1.43 o 
   4   1   8       39.03       37.38      1.88 o 
  -6   2   8      184.42      192.62      6.18 o 
  -5   2   8        1.51        3.47      0.72 o 
  -4   2   8       68.26       63.49      1.85 o 
  -3   2   8      114.08      111.72      2.32 o 
  -2   2   8      969.32      992.51     12.78 o 
  -1   2   8      891.13      905.70      6.16 o 
   0   2   8      342.91      333.85      3.43 o 
   1   2   8      188.80      198.39      2.79 o 
   2   2   8      141.32      144.36      2.80 o 
   3   2   8      288.10      277.96      4.94 o 
   4   2   8      156.29      154.90      3.70 o 
  -6   3   8       48.31       40.83      2.20 o 
  -5   3   8      219.81      222.47      3.71 o 
  -4   3   8        4.28        4.64      0.77 o 
  -3   3   8      335.03      346.98      6.55 o 
  -2   3   8       83.73       80.62      1.43 o 
  -1   3   8        7.48        7.86      0.87 o 
   0   3   8      314.94      301.31      3.30 o 
   1   3   8       24.36       23.16      1.01 o 
   2   3   8       99.25       99.12      2.02 o 
   3   3   8       44.81       42.58      1.62 o 
   4   3   8       16.57       11.86      1.86 o 
  -6   4   8        8.97       12.53      1.77 o 
  -5   4   8      192.98      192.15      5.44 o 
  -4   4   8      603.05      613.67      7.96 o 
  -3   4   8      561.19      567.43      5.90 o 
  -2   4   8       76.31       73.02      1.41 o 
  -1   4   8        3.58        8.50      1.52 o 
   0   4   8      510.19      503.30     12.07 o 
   1   4   8      582.03      592.18      5.16 o 
   2   4   8      479.36      479.80      5.35 o 
   3   4   8      135.60      129.93      3.42 o 
  -5   5   8        0.57        0.81      0.87 o 
  -4   5   8       50.80       50.47      2.31 o 
  -3   5   8       54.15       55.11      2.29 o 
  -2   5   8        0.78        0.40      0.43 o 
  -1   5   8       10.05       10.71      0.75 o 
   0   5   8       67.61       67.09      1.60 o 
   1   5   8        5.56        4.93      0.73 o 
   2   5   8       12.46        9.01      1.16 o 
   3   5   8        4.75        6.19      1.11 o 
  -5   6   8      142.37      146.85      4.21 o 
  -4   6   8      261.88      260.45      9.21 o 
  -3   6   8      458.27      466.93      9.11 o 
  -2   6   8      251.28      262.42      3.81 o 
  -1   6   8      299.46      299.57      4.87 o 
   0   6   8      117.39      121.75      3.18 o 
   1   6   8      487.86      492.24      6.85 o 
   2   6   8      239.64      259.33      5.02 o 
  -4   7   8        0.64        0.31      1.00 o 
  -3   7   8       42.34       40.78      3.63 o 
  -2   7   8      130.99      118.86      3.11 o 
  -1   7   8        0.14        0.46      0.68 o 
   0   7   8        0.07        0.46      0.72 o 
   1   7   8       12.27       12.02      1.33 o 
  -6   1   9       32.45       31.30      2.05 o 
  -5   1   9       64.43       65.73      2.99 o 
  -4   1   9      220.58      217.96      6.44 o 
  -3   1   9      565.11      571.14      7.62 o 
  -2   1   9     1053.12     1065.35      6.95 o 
  -1   1   9      473.78      471.63      7.98 o 
   0   1   9      363.41      370.66      3.87 o 
   1   1   9      273.67      276.30      3.90 o 
   2   1   9      513.25      529.49      5.14 o 
   3   1   9      250.14      247.18      3.52 o 
  -6   2   9       83.72       82.51      4.02 o 
  -5   2   9        1.28        0.72      0.75 o 
  -4   2   9       92.30       94.14      3.00 o 
  -3   2   9      158.30      143.60      4.03 o 
  -2   2   9       32.97       30.98      1.06 o 
  -1   2   9       35.71       32.65      1.12 o 
   0   2   9       10.60       10.40      0.75 o 
   1   2   9        2.46        2.03      0.60 o 
   2   2   9        8.68        8.13      0.77 o 
   3   2   9       10.54       10.41      1.02 o 
  -6   3   9      121.45      132.06      3.89 o 
  -5   3   9      213.75      207.64      3.73 o 
  -4   3   9      351.90      360.36      5.97 o 
  -3   3   9      221.36      222.94     10.27 o 
  -2   3   9        3.51        3.77      0.53 o 
  -1   3   9      135.29      138.26      2.24 o 
   0   3   9      146.72      149.12      2.41 o 
   1   3   9      381.45      381.72      4.13 o 
   2   3   9       64.22       67.91      1.82 o 
   3   3   9      113.89      115.69      3.37 o 
  -5   4   9        5.17        5.37      1.19 o 
  -4   4   9       30.28       31.72      1.96 o 
  -3   4   9      158.00      154.71      3.75 o 
  -2   4   9       47.42       46.45      1.33 o 
  -1   4   9       21.38       21.55      1.01 o 
   0   4   9       33.61       32.23      1.22 o 
   1   4   9       39.19       37.71      1.34 o 
   2   4   9       20.64       19.26      1.09 o 
  -5   5   9      111.77      114.16      3.69 o 
  -4   5   9       87.64       83.10      3.02 o 
  -3   5   9      147.72      144.07      3.85 o 
  -2   5   9      416.27      419.73      4.80 o 
  -1   5   9      414.79      429.47      4.33 o 
   0   5   9      628.37      653.54      6.56 o 
   1   5   9      289.02      305.50      4.40 o 
   2   5   9      173.54      166.06      4.05 o 
  -4   6   9        0.95        1.62      1.39 o 
  -3   6   9       10.71        9.69      1.63 o 
  -2   6   9        0.06        0.44      0.53 o 
  -1   6   9        0.30        0.96      0.78 o 
   0   6   9        0.00        0.48      0.68 o 
   1   6   9        0.50        0.84      0.78 o 
  -2   7   9       94.60       96.99      4.25 o 
  -1   7   9      207.17      213.76      6.12 o 
  -6   0  10       51.16       53.68      3.78 o 
  -5   0  10      177.14      180.66      6.38 o 
  -4   0  10      379.06      376.64      9.14 o 
  -3   0  10      105.24      105.45      4.67 o 
  -2   0  10      558.76      609.22     11.78 o 
  -1   0  10      502.73      520.55      6.95 o 
   0   0  10      389.97      378.72      6.37 o 
   1   0  10      314.69      297.42      7.90 o 
   2   0  10      231.86      245.38      5.56 o 
  -6   1  10       36.07       33.96      2.33 o 
  -5   1  10        0.02       -0.33      0.75 o 
  -4   1  10       32.44       30.88      1.94 o 
  -3   1  10        5.74        5.95      1.13 o 
  -2   1  10       33.75       27.11      1.82 o 
  -1   1  10        0.00        0.16      0.38 o 
   0   1  10        6.84        4.29      0.87 o 
   1   1  10        6.02        5.58      0.71 o 
   2   1  10       24.46       27.69      1.28 o 
  -5   2  10       49.33       48.73      2.47 o 
  -4   2  10       63.87       65.29      2.66 o 
  -3   2  10      308.19      306.02      5.66 o 
  -2   2  10      158.37      139.34      3.72 o 
  -1   2  10      337.07      341.92      4.07 o 
   0   2  10      255.76      272.09      3.49 o 
   1   2  10      222.11      239.61      3.39 o 
   2   2  10      141.84      140.92      5.90 o 
  -5   3  10        6.01        5.96      1.75 o 
  -4   3  10        2.63        4.37      1.09 o 
  -3   3  10        5.82        5.47      1.12 o 
  -2   3  10        5.37        5.53      1.67 o 
  -1   3  10        6.63        4.59      0.62 o 
   0   3  10        2.83        4.33      0.66 o 
   1   3  10        3.76        5.08      0.83 o 
   2   3  10        0.30        0.58      0.58 o 
  -4   4  10      126.12      129.06      5.44 o 
  -3   4  10      102.43       99.21      3.18 o 
  -2   4  10      175.40      186.72      7.96 o 
  -1   4  10      177.46      175.34      2.74 o 
   0   4  10      340.68      348.42      4.06 o 
   1   4  10      120.81      116.38      2.39 o 
  -4   5  10      104.88      101.79      4.88 o 
  -3   5  10       28.26       28.30      2.73 o 
  -2   5  10        0.07        0.82      1.12 o 
  -1   5  10       14.25       11.66      0.89 o 
   0   5  10       57.37       62.30      1.78 o 
   1   5  10        0.59        2.00      0.73 o 
  -2   6  10      185.50      196.41      6.38 o 
  -1   6  10      149.61      154.78      3.75 o 
  -5   1  11       25.36       26.43      4.11 o 
  -4   1  11      117.55      118.05      3.96 o 
  -3   1  11      363.43      364.67      6.78 o 
  -2   1  11      239.66      229.12      6.08 o 
  -1   1  11      184.47      191.74      2.91 o 
   0   1  11       98.95      107.38      2.29 o 
   1   1  11      235.95      252.84      3.68 o 
  -4   2  11       70.72       72.36      4.20 o 
  -3   2  11        8.23        7.16      1.26 o 
  -2   2  11       20.85       21.42      1.79 o 
  -1   2  11        1.79        2.29      0.57 o 
   0   2  11       28.69       28.65      1.27 o 
   1   2  11       81.17       78.71      2.09 o 
  -3   3  11      126.90      135.75      3.94 o 
  -2   3  11      347.32      362.12      6.51 o 
  -1   3  11      164.74      168.18      3.41 o 
   0   3  11      188.63      194.98      3.67 o 
  -3   4  11        6.44        7.35      2.31 o 
  -2   4  11       44.03       42.27      2.29 o 
  -1   4  11      145.00      152.02      3.16 o 
   0   4  11       18.45       19.38      1.16 o 
  -3   0  12       72.05       73.36      4.45 o 
  -2   0  12       57.07       66.06      4.22 o 
  -1   0  12       15.21       18.68      1.58 o 
  -3   1  12        3.56        2.65      1.19 o 
  -2   1  12       34.08       35.44      2.33 o 
  -1   1  12       13.42       10.68      0.90 o 
  -3   2  12      150.97      157.62      4.48 o 
  -2   2  12       49.68       46.00      2.55 o 
  -1   2  12      164.25      181.21      3.04 o 
                                                 
